# Supplementary material for: Elevating Air Temperature May Enhance Future Epidemic Risk of the Plant Pathogen Phytophthora infestans
Source: J Fungi (Basel). 2022 Jul 30;8(8):808. doi: 10.3390/jof8080808 (PMC9410326; doi:10.3390/jof8080808)
Supplement: Supplementary file 1 [file jof-08-00808-s001.zip]

Archive with 1 entries (1 files):
- jof-1806638-supplementary.pdf
